# Supplementary material for: PD1 is highly expressed in diffuse large B-cell lymphoma with hepatitis B virus infection
Source: PLoS One. 2017 Jun 29;12(6):e0180390. doi: 10.1371/journal.pone.0180390 (PMC5491214; doi:10.1371/journal.pone.0180390)
Supplement: S1 File — (XLSX) [file pone.0180390.s001.xlsx]

## Sheet: Sheet1
Sex	Age	Stage	Molecular subtype	IPI（1：≤2 score；2：＞2 score）	HBV	PD1	OS status (0: died; 1:censored)	OS	PFS status (0:disease progression and died; 1:censored)	PFS	Therapy (R:with rituximab; N:without rituximab)
M	63	IVA	non-GCB	2	positive	5	0	3.07	0	1	R
M	50	IIIA	non-GCB	1	positive	32	1	26.4	1	26.4	R
F	49	IIIA	non-GCB	1	positive	5	1	28.47	0	18	R
F	43	IIIB	non-GCB	2	positive	2	0	33.47	0	12	N
M	30	IIIB	non-GCB	2	positive	0	1	67	0	13	N
M	64	IVA	non-GCB	1	positive	35	0	4.03	0	2	N
M	68	IIIA	non-GCB	1	positive	86	1	31	0	12	N
M	67	IIIB	non-GCB	2	positive	41	0	16.23	0	8	N
M	63	IIB	non-GCB	1	positive	7	1	35.5	0	25	N
M	61	IIA	non-GCB	1	positive	28	1	28.43	0	12	N
M	58	IIA	non-GCB	1	positive	9	1	39.67	1	39.67	N
F	25	IA	non-GCB	1	positive	32	0	25.43	0	20	N
M	75	IIIA	GCB	1	positive	2	1	45.63	1	45.63	R
M	66	IVA	GCB	2	positive	2	1	53.77	1	53.77	R
F	55	IIIA	GCB	1	positive	5	0	36.5	0	9	R
M	43	IIIA	GCB	1	positive	2	0	25.4	0	7	R
F	64	IVE	GCB	2	positive	2	0	21.33	0	10	N
F	61	IIIA	GCB	1	positive	46	0	24	0	8	N
F	31	IIB	GCB	1	positive	30	0	20	0	9	N
F	22	IIIA	GCB	1	positive	5	1	23.33	1	23.33	N
M	51	IVA	non-GCB	2	negative	43	1	33.63	1	33.63	R
M	51	IIIB	non-GCB	2	negative	33	0	29.43	0	8	R
M	64	IIIA	non-GCB	2	negative	8	0	10.13	0	5	R
F	58	IIA	non-GCB	2	negative	3	1	21.33	1	21.33	R
F	49	IVA	non-GCB	1	negative	5	1	49.7	1	49.7	R
M	57	IIIA	non-GCB	1	negative	9	1	48.8	1	48.8	R
F	53	IIA	non-GCB	1	negative	5	1	21.3	1	21.3	R
M	52	IIA	non-GCB	1	negative	5	1	23.57	0	9	R
M	44	IIA	non-GCB	1	negative	2	1	59.97	0	35	R
M	39	IIA	non-GCB	1	negative	2	1	67	1	67	R
M	89	IVA	non-GCB	2	negative	2	0	7.7	0	4	N
F	77	IVA	non-GCB	2	negative	2	0	41.6	0	20	N
F	67	IIB	non-GCB	2	negative	49	1	20.27	0	15	N
M	59	IVA	non-GCB	1	negative	5	1	27	0	18	N
M	61	IIIA	non-GCB	1	negative	5	1	35	0	13	N
F	54	IIIA	non-GCB	1	negative	4	1	21.3	1	21.3	N
M	50	IIIA	non-GCB	1	negative	2	1	46.77	1	46.77	N
F	43	IIIA	non-GCB	1	negative	5	1	33.53	0	16	N
F	30	IIIA	non-GCB	1	negative	0	1	55.03	1	55.03	N
M	56	IIA	non-GCB	1	negative	3	1	23.5	1	23.5	N
M	39	IIA	non-GCB	1	negative	5	1	30	0	20	N
M	65	IVB	GCB	2	negative	2	0	24.33	0	10	R
M	39	IVB	GCB	2	negative	2	0	30.47	0	10	R
M	41	IIIA	GCB	2	negative	6	1	57.97	1	57.97	R
M	53	IIA	GCB	1	negative	0	1	44.9	0	32	R
F	53	IB	GCB	1	negative	5	1	35.7	0	20	R
F	30	IB	GCB	1	negative	2	1	33.47	1	33.47	R
M	50	IIIB	GCB	1	negative	2	1	40	0	21	N
F	77	IIA	GCB	1	negative	2	1	72	1	72	N
M	68	IIB	GCB	1	negative	2	0	26	0	12	N
F	53	IIA	GCB	1	negative	2	1	54.1	1	54.1	N

## Sheet: Sheet2
NO	Status1	OS	Status2	PFS
1	1	31	0	12
1	0	16.23	0	8
1	0	24	0	8
1	0	4.03	0	2
1	0	20	0	9
1	1	25.43	0	20
1	1	26.4	1	26.4
1	1	28.43	0	12
2	1	39.67	1	39.67
2	1	35.5	0	25
2	1	23.33	1	23.33
2	0	36.5	0	9
2	0	3.07	0	1
2	1	28.47	0	18
2	1	53.77	1	53.77
2	0	25.4	0	7
2	1	45.63	1	45.63
2	0	33.47	0	12
2	0	21.33	0	10
2	1	67	0	38
3	1	33.63	1	33.63
3	1	20.27	0	15
3	0	29.43	0	8
4	1	23.5	1	23.5
4	1	57.97	1	57.97
4	1	21.33	1	21.33
4	1	21.3	1	21.3
4	1	48.8	1	48.8
4	0	10.13	0	5
4	1	35	0	13
4	1	23.57	0	9
4	1	27	0	18
4	1	21.3	1	21.3
4	1	35.7	0	20
4	1	33.53	0	16
4	1	49.7	1	49.7
4	0	30	0	20
4	0	7.7	0	4
4	0	24.33	0	10
4	1	33.47	1	33.47
4	1	59.97	0	35
4	0	26	0	12
4	1	67	1	67
4	0	41.6	0	20
4	1	54.1	1	54.1
4	1	72	1	72
4	0	30.47	0	10
4	1	40	0	21
4	1	46.77	1	46.77
4	1	44.9	0	32
4	1	55.03	1	55.03

## Sheet: Sheet3
							HBsAg+	HBsAg-
							40	9.4

## Sheet: Sheet4
		only HBsAb+ or all negative	0.204
		at least HBsAg+	0.131
		HBsAb+,HBeAb+ and HBcAb+	0.171
		HBsAb+ and HBcAb+	0.211
		HBsAb+ and HBeAb+	0.033
		HBeAb+ and HBcAb+	0.053
		only HBcAb+	0.197
